# Supplementary material for: Charge-Sensitive Optical Detection of Binding Kinetics between Phage-Displayed Peptide Ligands and Protein Targets
Source: Biosensors (Basel). 2022 Jun 8;12(6):394. doi: 10.3390/bios12060394 (PMC9221260; doi:10.3390/bios12060394)
Supplement: Supplementary file 1 [file biosensors-12-00394-s001.zip]

Archive with 2 entries (2 files):
- biosensors-1740146-supplementary.pdf
- Source Data.xlsx
